# Supplementary material for: Spatial and Bioaccumulation of Heavy Metals in a Sheep-Based Food System: Implications for Human Health
Source: Toxics. 2024 Oct 16;12(10):752. doi: 10.3390/toxics12100752 (PMC11511467; doi:10.3390/toxics12100752)
Supplement: Supplementary file 1 [file toxics-12-00752-s001.zip]

Archive with 1 entries (1 files):
- toxics-3206439-supplementary.pdf
